# Supplementary material for: Development and Validation of Case-Finding Algorithms for Digestive Cancer in the Spanish Healthcare Database BIFAP
Source: J Clin Med. 2024 Jan 9;13(2):361. doi: 10.3390/jcm13020361 (PMC10816118; doi:10.3390/jcm13020361)
Supplement: Supplementary file 1 [file jcm-13-00361-s001.zip]

Archive with 1 entries (1 files):
- jcm-2795979-supplementary.pdf
